# Supplementary material for: Normal and Functional TP53 in Genetically Stable Myxoid/Round Cell Liposarcoma
Source: PLoS One. 2014 Nov 13;9(11):e113110. doi: 10.1371/journal.pone.0113110 (PMC4231113; doi:10.1371/journal.pone.0113110)
Supplement: Table S1 — Complete list of sequence variations in MLS cell lines. (XLSX) [file pone.0113110.s002.xlsx]

## Sheet: Table S1
					MLS 402-91					MLS 2645-94					MLS 1765-92
chr-coord	Gene	codon change	aa change	HotSpot	Type	Zygosity	Genotype	Variant	Var Freq %	Type	Zygosity	Genotype	Variant	Var Freq %	Type	Zygosity	Genotype	Variant	Var Freq %
chr1:43815035	MPL	intron			SNP	Het	C/T	T	44.1103
chr2:209113192	IDH1	GGC>GGT	G->G	NOCOSMIC105											SNP	Het	G/A	A	63.097
chr2:212812097	ERBB4	intron								SNP	Het	T/C	C	49.5491
chr3:178917005	PIK3CA	intron			SNP	Het	A/G	G	47.5
chr4:1807894	FGFR3	ACG>ACA	T->T		SNP	Hom	A/A	A	100	SNP	Hom	A/A	A	100	SNP	Hom	A/A	A	100
chr4:55141055	PDGFRA	CCA>CCG	P->P		SNP	Hom	G/G	G	100	SNP	Hom	G/G	G	100	SNP	Hom	G/G	G	100
chr4:55946171	KDR	ACC>ACT	T->T							SNP	Het	G/A	A	49.324
chr4:55946367	KDR	intron													SNP	Het	A/T	T	64.8798
chr4:55972974	KDR	CAA>CAT	Q->H							SNP	Het	T/A	A	50.4509
chr4:55980239	KDR	intron								SNP	Hom	T/T	T	100
chr4:153247278	FBXW7	CAA>CAG	Q->Q							SNP	Het	T/C	C	3.95395	SNP	Het	T/C	C	3.55355
chr5:112175770	APC	ACG>ACA	T->T							SNP	Het	G/A	A	47.972	SNP	Het	G/A	A	49.65
chr5:149433596	CSF1R	NTR			SNP	Hom	G/G	G	100	SNP	Hom	G/G	G	100	SNP	Het	T/G	G	5.81319
chr5:149433597	CSF1R	NTR			SNP	Hom	A/A	A	97.7444	SNP	Hom	A/A	A	97.9859
chr7:55249063	EGFR	NTR								SNP	Het	G/A	A	47.6476
chr10:43613843	RET	CTG>CTT	L->L		SNP	Het	G/T	T	50	SNP	Hom	T/T	T	100	SNP	Hom	T/T	T	100
chr10:43615633	RET	TCC>TCG	S->S												SNP	Het	C/G	G	35.353
chr11:534242	HRAS	CAT>CAC	H->H	COSM249860	SNP	Hom	G/G	G	94.9749	SNP	Hom	G/G	G	100	SNP	Het	A/G	G	81.5223
chr13:28610183	FLT3	intron			SNP	Hom	G/G	G	100	SNP	Hom	G/G	G	100	SNP	Het	A/G	G	65.966
chr17:7579472	TP53	CCC>CGC	P->R	COSM45985	SNP	Het	G/C	C	42.3559	SNP	Hom	C/C	C	97.8468	SNP	Het	G/C	C	96.8984
chr19:1220321	STK11	intron								SNP	Het	T/C	C	51.1535
chr22:24176287	SMARCB1	intron		COSM1090	SNP	Het	G/A	A	51
Genomic location at respective chromosome using the hg19 genome.
Variant indicate observed mutation. For example, for MLS1765 and IDH1. (Het, G/A, A, 63.1%) indicate that the observed mutation (‘’A’’ ) is heterozygote and detected in 63.1% of the squence reads. The normal nucleotide is ‘’G’’. Note that the codon change for IDH1 is GGC > GGT, since the gene is located at the minus DNA strand. Het, heterozygote; Hom, homozygote.
NTR, Non translated sequence region
